# Supplementary material for: Cardiac CT Perfusion Imaging of Pericoronary Adipose Tissue (PCAT) Highlighting Potential Confounds in CTA Analysis
Source: J Clin Med. 2025 Jan 24;14(3):769. doi: 10.3390/jcm14030769 (PMC11818118; doi:10.3390/jcm14030769)
Supplement: Supplementary file 1 [file jcm-14-00769-s001.zip]

Archive with 2 entries (1 files):
- jcm-3387265-supplementary/
- jcm-3387265-supplementary/Video1.mp4
